# Supplementary material for: A Sterol and Spiroditerpenoids from a Penicillium sp. Isolated from a Deep Sea Sediment Sample
Source: Mar Drugs. 2012 Feb 20;10(2):497–508. doi: 10.3390/md10020497 (PMC3297011; doi:10.3390/md10020497)
Supplement: Supplementary File 1: — ZIP-Document (ZIP, 299 KB) [file marinedrugs-10-00497-s001.zip]

Archive with 2 entries (2 files):
- sterolic acid.cif
- marinedrugs-14370-supplementary information.pdf
