# Supplementary material for: A Sterol and Spiroditerpenoids from a Penicillium sp. Isolated from a Deep Sea Sediment Sample
Source: Mar Drugs. 2012 Feb 20;10(2):497–508. doi: 10.3390/md10020497 (PMC3297011; doi:10.3390/md10020497)
Supplement: Supplementary File 1: — ZIP-Document (ZIP, 299 KB) [file marinedrugs-10-00497-s001.zip › sterolic acid.cif]

 
data_sa115 
 
_audit_creation_method            SHELXL-97 
_chemical_name_systematic 
; 
 ? 
; 
_chemical_name_common             ? 
_chemical_melting_point           ? 
_chemical_formula_moiety          'C28 H36 N0 O7'
_chemical_formula_sum 
 'C28 H36 N0 O7' 
_chemical_formula_weight          484.57 
_chemical_absolute_configuration  unk
 
loop_ 
 _atom_type_symbol 
 _atom_type_description 
 _atom_type_scat_dispersion_real 
 _atom_type_scat_dispersion_imag 
 _atom_type_scat_source 
 'C'  'C'   0.0033   0.0016 
 'International Tables Vol C Tables 4.2.6.8 and 6.1.1.4' 
 'H'  'H'   0.0000   0.0000 
 'International Tables Vol C Tables 4.2.6.8 and 6.1.1.4' 
 'N'  'N'   0.0061   0.0033 
 'International Tables Vol C Tables 4.2.6.8 and 6.1.1.4' 
 'O'  'O'   0.0106   0.0060 
 'International Tables Vol C Tables 4.2.6.8 and 6.1.1.4' 
 
_symmetry_cell_setting            orthorhombic 
_symmetry_space_group_name_H-M    P2(1)2(1)2(1)
 
loop_ 
 _symmetry_equiv_pos_as_xyz 
 'x, y, z' 
 '-x+1/2, -y, z+1/2' 
 '-x, y+1/2, -z+1/2' 
 'x+1/2, -y+1/2, -z' 
 
_cell_length_a                    9.6480(19) 
_cell_length_b                    14.209(3) 
_cell_length_c                    18.550(4) 
_cell_angle_alpha                 90.00 
_cell_angle_beta                  90.00 
_cell_angle_gamma                 90.00 
_cell_volume                      2543.0(9) 
_cell_formula_units_Z             4 
_cell_measurement_temperature     173(2) 
_cell_measurement_reflns_used     432 
_cell_measurement_theta_min       2.17
_cell_measurement_theta_max       27.48 
 
_exptl_crystal_description        plate 
_exptl_crystal_colour             colorless 
_exptl_crystal_size_max           0.33 
_exptl_crystal_size_mid           0.23 
_exptl_crystal_size_min           0.07 
_exptl_crystal_density_meas       ? 
_exptl_crystal_density_diffrn     1.266 
_exptl_crystal_density_method     'not measured' 
_exptl_crystal_F_000              1040 
_exptl_absorpt_coefficient_mu     0.090 
_exptl_absorpt_correction_type    multi-scan 
_exptl_absorpt_correction_T_min   0.9709 
_exptl_absorpt_correction_T_max   0.9937 
_exptl_absorpt_process_details    'CrystalClear (Rigaku Inc., 2008)'

 
_exptl_special_details 
; 
 ? 
; 
 
_diffrn_ambient_temperature       173(2) 
_diffrn_radiation_wavelength      0.71073 
_diffrn_radiation_type            MoK\a 
_diffrn_radiation_source          'sealed tube' 
_diffrn_radiation_monochromator   graphite 
_diffrn_measurement_device_type   'Saturn724+ CCD' 
_diffrn_measurement_method        '\w scans at fixed \c = 45\%'    
_diffrn_detector_area_resol_mean  ? 
_diffrn_standards_number          ? 
_diffrn_standards_interval_count  ? 
_diffrn_standards_interval_time   ? 
_diffrn_standards_decay_%         ? 
_diffrn_reflns_number             25647 
_diffrn_reflns_av_R_equivalents   0.0414 
_diffrn_reflns_av_sigmaI/netI     0.0303 
_diffrn_reflns_limit_h_min        -12 
_diffrn_reflns_limit_h_max        12 
_diffrn_reflns_limit_k_min        -18 
_diffrn_reflns_limit_k_max        18 
_diffrn_reflns_limit_l_min        -22 
_diffrn_reflns_limit_l_max        24 
_diffrn_reflns_theta_min          1.81 
_diffrn_reflns_theta_max          27.47 
_reflns_number_total              5825 
_reflns_number_gt                 5546 
_reflns_threshold_expression      >2sigma(I) 
 
_computing_data_collection        'CrystalClear (Rigaku Inc., 2008)' 
_computing_cell_refinement        'CrystalClear (Rigaku Inc., 2008)' 
_computing_data_reduction         'CrystalClear (Rigaku Inc., 2008)' 
_computing_structure_solution     'SHELXS-97 (Sheldrick, 1990)' 
_computing_structure_refinement   'SHELXL-97 (Sheldrick, 1997)' 
_computing_molecular_graphics     'XP in Siemens SHELXTL (Sheldrick, 1994)' 
_computing_publication_material   'SHELX97 (Sheldrick, 1997)' 

 
_refine_special_details 
; 
 Refinement of F^2^ against ALL reflections.  The weighted R-factor wR and 
 goodness of fit S are based on F^2^, conventional R-factors R are based 
 on F, with F set to zero for negative F^2^. The threshold expression of 
 F^2^ > 2sigma(F^2^) is used only for calculating R-factors(gt) etc. and is 
 not relevant to the choice of reflections for refinement.  R-factors based 
 on F^2^ are statistically about twice as large as those based on F, and R- 
 factors based on ALL data will be even larger. 
; 
 
_refine_ls_structure_factor_coef  Fsqd  
_refine_ls_matrix_type            full 
_refine_ls_weighting_scheme       calc  
_refine_ls_weighting_details 
 'calc w=1/[\s^2^(Fo^2^)+(0.0655P)^2^+0.3581P] where P=(Fo^2^+2Fc^2^)/3' 
_atom_sites_solution_primary      direct 
_atom_sites_solution_secondary    difmap 
_atom_sites_solution_hydrogens    geom 
_refine_ls_hydrogen_treatment     constr
_refine_ls_extinction_method      none 
_refine_ls_extinction_coef        ? 
_refine_ls_abs_structure_details 
 'Flack H D (1983), Acta Cryst. A39, 876-881' 
_refine_ls_abs_structure_Flack    0.0(10) 
_refine_ls_number_reflns          5825 
_refine_ls_number_parameters      320 
_refine_ls_number_restraints      0 
_refine_ls_R_factor_all           0.0564 
_refine_ls_R_factor_gt            0.0522 
_refine_ls_wR_factor_ref          0.1420 
_refine_ls_wR_factor_gt           0.1353 
_refine_ls_goodness_of_fit_ref    1.206 
_refine_ls_restrained_S_all       1.206 
_refine_ls_shift/su_max           0.000 
_refine_ls_shift/su_mean          0.000 
 
loop_ 
 _atom_site_label 
 _atom_site_type_symbol 
 _atom_site_fract_x 
 _atom_site_fract_y 
 _atom_site_fract_z 
 _atom_site_U_iso_or_equiv 
 _atom_site_adp_type 
 _atom_site_occupancy 
 _atom_site_symmetry_multiplicity 
 _atom_site_calc_flag 
 _atom_site_refinement_flags 
 _atom_site_disorder_assembly 
 _atom_site_disorder_group 
O1 O -0.06944(19) 0.73145(11) 0.34973(8) 0.0452(4) Uani 1 1 d . . . 
O2 O -0.20207(17) 0.65910(13) 0.48753(8) 0.0442(4) Uani 1 1 d . . . 
H2 H -0.2476 0.6899 0.4570 0.053 Uiso 1 1 d R . . 
O3 O -0.23657(16) 0.56790(11) 0.34133(8) 0.0379(3) Uani 1 1 d . . . 
O4 O -0.1636(2) 0.35752(11) 0.32729(10) 0.0509(5) Uani 1 1 d . . . 
O5 O 0.12877(15) 0.60546(11) 0.18503(8) 0.0351(3) Uani 1 1 d . . . 
O6 O 0.07333(18) 0.75280(14) -0.43129(8) 0.0493(4) Uani 1 1 d . . . 
O7 O -0.13274(17) 0.72311(14) -0.38325(8) 0.0477(4) Uani 1 1 d . . . 
H7 H -0.1430 0.7057 -0.4262 0.057 Uiso 1 1 d R . . 
C1 C 0.0437(2) 0.66777(17) 0.33573(12) 0.0409(5) Uani 1 1 d . . . 
H1 H 0.1338 0.6987 0.3235 0.049 Uiso 1 1 calc R . . 
C2 C -0.0050(3) 0.68359(19) 0.40960(13) 0.0465(6) Uani 1 1 d . . . 
H2A H 0.0565 0.7231 0.4407 0.056 Uiso 1 1 calc R . . 
C3 C -0.0933(2) 0.61334(18) 0.44847(12) 0.0411(5) Uani 1 1 d . . . 
H3 H -0.0325 0.5819 0.4849 0.049 Uiso 1 1 calc R . . 
C4 C -0.1540(2) 0.53672(16) 0.40205(12) 0.0384(5) Uani 1 1 d . . . 
H4 H -0.1889 0.4799 0.4281 0.046 Uiso 1 1 calc R . . 
C5 C -0.1050(2) 0.52104(15) 0.32838(12) 0.0340(4) Uani 1 1 d . . . 
C6 C -0.1291(2) 0.42668(15) 0.29251(13) 0.0380(5) Uani 1 1 d . . . 
C7 C -0.1169(3) 0.42826(16) 0.21411(13) 0.0438(5) Uani 1 1 d . . . 
H7A H -0.1471 0.3752 0.1872 0.053 Uiso 1 1 calc R . . 
C8 C -0.0643(2) 0.50243(14) 0.17921(12) 0.0352(4) Uani 1 1 d . . . 
C9 C -0.0065(2) 0.58948(14) 0.21566(11) 0.0304(4) Uani 1 1 d . . . 
C10 C 0.0168(2) 0.57534(15) 0.29739(11) 0.0327(4) Uani 1 1 d . . . 
C11 C -0.1007(2) 0.67357(15) 0.19813(11) 0.0353(4) Uani 1 1 d . . . 
H11B H -0.0595 0.7320 0.2178 0.042 Uiso 1 1 calc R . . 
H11A H -0.1924 0.6644 0.2210 0.042 Uiso 1 1 calc R . . 
C12 C -0.1187(2) 0.68325(17) 0.11546(12) 0.0414(5) Uani 1 1 d . . . 
H12A H -0.2155 0.6686 0.1017 0.050 Uiso 1 1 calc R . . 
H12B H -0.0979 0.7485 0.1003 0.050 Uiso 1 1 calc R . . 
C13 C -0.0199(2) 0.61516(15) 0.07859(11) 0.0337(4) Uani 1 1 d . . . 
C14 C -0.0653(3) 0.51454(16) 0.09839(12) 0.0418(5) Uani 1 1 d . . . 
H14 H -0.1639 0.5079 0.0825 0.050 Uiso 1 1 calc R . . 
C15 C 0.0210(3) 0.45087(17) 0.04960(14) 0.0538(7) Uani 1 1 d . . . 
H15A H -0.0266 0.3902 0.0408 0.065 Uiso 1 1 calc R . . 
H15B H 0.1134 0.4384 0.0708 0.065 Uiso 1 1 calc R . . 
C16 C 0.0330(3) 0.50907(19) -0.02051(13) 0.0526(7) Uani 1 1 d . . . 
H16B H 0.1309 0.5122 -0.0363 0.063 Uiso 1 1 calc R . . 
H16A H -0.0222 0.4795 -0.0594 0.063 Uiso 1 1 calc R . . 
C17 C -0.0222(3) 0.60876(18) -0.00431(11) 0.0414(5) Uani 1 1 d . . . 
H17 H -0.1222 0.6085 -0.0185 0.050 Uiso 1 1 calc R . . 
C18 C 0.1250(2) 0.63177(15) 0.10998(11) 0.0337(4) Uani 1 1 d . . . 
H18A H 0.1937 0.5942 0.0828 0.040 Uiso 1 1 calc R . . 
H18B H 0.1499 0.6990 0.1050 0.040 Uiso 1 1 calc R . . 
C19 C 0.1447(2) 0.51352(19) 0.31279(13) 0.0447(5) Uani 1 1 d . . . 
H19A H 0.1383 0.4552 0.2848 0.067 Uiso 1 1 calc R . . 
H19C H 0.1483 0.4984 0.3643 0.067 Uiso 1 1 calc R . . 
H19B H 0.2289 0.5476 0.2990 0.067 Uiso 1 1 calc R . . 
C20 C 0.0479(2) 0.68547(19) -0.05090(12) 0.0420(5) Uani 1 1 d . . . 
H20 H 0.1507 0.6779 -0.0471 0.050 Uiso 1 1 calc R . . 
C21 C 0.0099(3) 0.78576(19) -0.02890(14) 0.0536(6) Uani 1 1 d . . . 
H21A H -0.0912 0.7919 -0.0266 0.080 Uiso 1 1 calc R . . 
H21C H 0.0468 0.8301 -0.0645 0.080 Uiso 1 1 calc R . . 
H21B H 0.0498 0.7996 0.0185 0.080 Uiso 1 1 calc R . . 
C22 C 0.0059(3) 0.6713(2) -0.12829(13) 0.0513(6) Uani 1 1 d . . . 
H22 H -0.0909 0.6655 -0.1366 0.062 Uiso 1 1 calc R . . 
C23 C 0.0846(2) 0.66592(16) -0.18606(11) 0.0384(5) Uani 1 1 d . . . 
H23 H 0.1823 0.6663 -0.1794 0.046 Uiso 1 1 calc R . . 
C24 C 0.0302(3) 0.65914(17) -0.26195(12) 0.0432(5) Uani 1 1 d . . . 
H24 H -0.0717 0.6464 -0.2596 0.052 Uiso 1 1 calc R . . 
C25 C 0.0521(2) 0.75285(15) -0.30180(11) 0.0341(4) Uani 1 1 d . . . 
H25 H 0.1540 0.7654 -0.3035 0.041 Uiso 1 1 calc R . . 
C26 C -0.0171(3) 0.83653(19) -0.26525(13) 0.0552(7) Uani 1 1 d . . . 
H26A H -0.1147 0.8218 -0.2559 0.083 Uiso 1 1 calc R . . 
H26C H -0.0111 0.8917 -0.2968 0.083 Uiso 1 1 calc R . . 
H26B H 0.0299 0.8499 -0.2196 0.083 Uiso 1 1 calc R . . 
C27 C 0.0013(2) 0.74384(15) -0.37817(11) 0.0348(4) Uani 1 1 d . . .
C28 C 0.0991(5) 0.57886(19) -0.30450(16) 0.0765(11) Uani 1 1 d . . . 
H28B H 0.1973 0.5934 -0.3119 0.115 Uiso 1 1 calc R . . 
H28C H 0.0532 0.5720 -0.3514 0.115 Uiso 1 1 calc R . . 
H28A H 0.0905 0.5200 -0.2774 0.115 Uiso 1 1 calc R . . 
 
 
loop_ 
 _atom_site_aniso_label 
 _atom_site_aniso_U_11 
 _atom_site_aniso_U_22 
 _atom_site_aniso_U_33 
 _atom_site_aniso_U_23 
 _atom_site_aniso_U_13 
 _atom_site_aniso_U_12 
O1 0.0622(11) 0.0428(8) 0.0305(8) -0.0042(7) 0.0082(8) -0.0052(8) 
O2 0.0423(9) 0.0647(10) 0.0255(7) 0.0000(7) -0.0005(6) 0.0074(8) 
O3 0.0352(8) 0.0455(8) 0.0330(8) 0.0014(7) 0.0044(6) 0.0010(7) 
O4 0.0629(11) 0.0371(8) 0.0527(11) 0.0107(8) 0.0125(9) -0.0032(8) 
O5 0.0289(7) 0.0487(8) 0.0277(7) 0.0042(6) 0.0022(6) -0.0036(6) 
O6 0.0489(10) 0.0725(12) 0.0264(8) -0.0003(8) 0.0033(7) -0.0130(9) 
O7 0.0372(8) 0.0826(12) 0.0232(7) -0.0021(8) -0.0022(7) 0.0032(8) 
C1 0.0426(12) 0.0506(12) 0.0294(10) -0.0025(9) 0.0023(9) -0.0127(10) 
C2 0.0497(13) 0.0594(14) 0.0305(11) -0.0056(10) 0.0005(10) -0.0142(12) 
C3 0.0380(12) 0.0596(14) 0.0257(10) 0.0038(10) 0.0019(9) 0.0003(10) 
C4 0.0389(11) 0.0464(11) 0.0299(11) 0.0077(9) 0.0046(9) -0.0004(10) 
C5 0.0312(10) 0.0389(10) 0.0318(11) 0.0059(8) 0.0026(8) 0.0019(8) 
C6 0.0383(11) 0.0361(10) 0.0397(12) 0.0039(9) 0.0082(10) -0.0015(9) 
C7 0.0546(14) 0.0363(10) 0.0404(12) -0.0049(10) 0.0064(11) -0.0078(11) 
C8 0.0369(11) 0.0370(10) 0.0317(10) -0.0031(8) 0.0026(9) -0.0041(9) 
C9 0.0293(10) 0.0351(9) 0.0267(9) -0.0010(7) 0.0034(8) -0.0046(8) 
C10 0.0313(10) 0.0399(10) 0.0268(10) 0.0019(8) 0.0013(8) -0.0013(9) 
C11 0.0380(11) 0.0394(10) 0.0285(10) 0.0034(9) 0.0044(8) 0.0016(9) 
C12 0.0395(11) 0.0544(12) 0.0302(11) 0.0067(10) 0.0029(9) 0.0065(11) 
C13 0.0326(10) 0.0427(11) 0.0260(10) 0.0000(8) 0.0016(8) -0.0044(9) 
C14 0.0446(12) 0.0487(12) 0.0320(11) -0.0034(9) 0.0000(10) -0.0112(10) 
C15 0.0821(19) 0.0433(12) 0.0362(13) -0.0103(10) 0.0079(13) -0.0130(13) 
C16 0.0701(18) 0.0558(14) 0.0319(12) -0.0093(10) 0.0065(12) -0.0125(13) 
C17 0.0382(11) 0.0608(13) 0.0253(10) 0.0009(9) -0.0026(9) -0.0065(11) 
C18 0.0359(10) 0.0395(10) 0.0258(10) -0.0019(8) 0.0035(9) -0.0041(9) 
C19 0.0367(11) 0.0616(14) 0.0359(12) 0.0104(11) -0.0001(10) 0.0060(11) 
C20 0.0364(11) 0.0616(14) 0.0280(10) 0.0068(10) -0.0016(9) -0.0045(11) 
C21 0.0541(15) 0.0645(16) 0.0421(14) 0.0140(12) 0.0072(12) 0.0058(13) 
C22 0.0375(12) 0.0835(18) 0.0329(12) 0.0112(12) -0.0080(10) -0.0102(13) 
C23 0.0428(11) 0.0435(11) 0.0289(10) 0.0054(9) -0.0068(9) -0.0040(10) 
C24 0.0522(13) 0.0501(12) 0.0273(10) 0.0085(9) -0.0089(10) -0.0084(11) 
C25 0.0373(11) 0.0408(10) 0.0242(9) 0.0000(8) -0.0026(8) 0.0045(9) 
C26 0.0711(18) 0.0592(15) 0.0353(12) -0.0066(11) -0.0055(12) 0.0248(14) 
C27 0.0388(11) 0.0390(10) 0.0266(10) 0.0036(8) -0.0005(9) 0.0043(9) 
C28 0.147(3) 0.0420(13) 0.0407(15) -0.0036(11) -0.0345(19) 0.0122(18) 

 
_geom_special_details 
; 
 All esds (except the esd in the dihedral angle between two l.s. planes) 
 are estimated using the full covariance matrix.  The cell esds are taken 
 into account individually in the estimation of esds in distances, angles 
 and torsion angles; correlations between esds in cell parameters are only 
 used when they are defined by crystal symmetry.  An approximate (isotropic) 
 treatment of cell esds is used for estimating esds involving l.s. planes. 
; 
 
loop_ 
 _geom_bond_atom_site_label_1 
 _geom_bond_atom_site_label_2 
 _geom_bond_distance 
 _geom_bond_site_symmetry_2 
 _geom_bond_publ_flag 
O1 C1 1.442(3) . ? 
O1 C2 1.443(3) . ? 
O2 C3 1.432(3) . ? 
O2 H2 0.8400 . ? 
O3 C4 1.449(3) . ? 
O3 C5 1.453(3) . ? 
O4 C6 1.222(3) . ? 
O5 C9 1.441(2) . ? 
O5 C18 1.442(2) . ? 
O6 C28 1.212(3) . ? 
O7 C28 1.330(3) . ? 
O7 H7 0.8400 . ? 
C1 C2 1.466(3) . ? 
C1 C10 1.516(3) . ? 
C1 H1 1.0000 . ? 
C2 C3 1.497(3) . ? 
C2 H2A 1.0000 . ? 
C3 C4 1.507(3) . ? 
C3 H3 1.0000 . ? 
C4 C5 1.463(3) . ? 
C4 H4 1.0000 . ? 
C5 C6 1.515(3) . ? 
C5 C10 1.519(3) . ? 
C6 C7 1.459(3) . ? 
C7 C8 1.337(3) . ? 
C7 H7A 0.9500 . ? 
C8 C14 1.509(3) . ? 
C8 C9 1.516(3) . ? 
C9 C11 1.536(3) . ? 
C9 C10 1.546(3) . ? 
C10 C19 1.541(3) . ? 
C11 C12 1.549(3) . ? 
C11 H11B 0.9900 . ? 
C11 H11A 0.9900 . ? 
C12 C13 1.521(3) . ? 
C12 H12A 0.9900 . ? 
C12 H12B 0.9900 . ? 
C13 C18 1.532(3) . ? 
C13 C14 1.540(3) . ? 
C13 C17 1.541(3) . ? 
C14 C15 1.527(3) . ? 
C14 H14 1.0000 . ? 
C15 C16 1.546(4) . ? 
C15 H15A 0.9900 . ? 
C15 H15B 0.9900 . ? 
C16 C17 1.543(4) . ? 
C16 H16B 0.9900 . ? 
C16 H16A 0.9900 . ? 
C17 C20 1.547(3) . ? 
C17 H17 1.0000 . ? 
C18 H18A 0.9900 . ? 
C18 H18B 0.9900 . ? 
C19 H19A 0.9800 . ? 
C19 H19C 0.9800 . ? 
C19 H19B 0.9800 . ? 
C20 C22 1.505(3) . ? 
C20 C21 1.527(4) . ? 
C20 H20 1.0000 . ? 
C21 H21A 0.9800 . ? 
C21 H21C 0.9800 . ? 
C21 H21B 0.9800 . ? 
C22 C23 1.316(3) . ? 
C22 H22 0.9500 . ? 
C23 C24 1.506(3) . ? 
C23 H23 0.9500 . ? 
C24 C25 1.537(3) . ? 
C24 C27 1.538(4) . ? 
C24 H24 1.0000 . ? 
C25 C28 1.504(3) . ? 
C25 C26 1.523(3) . ? 
C25 H25 1.0000 . ? 
C26 H26A 0.9800 . ? 
C26 H26C 0.9800 . ? 
C26 H26B 0.9800 . ? 
C28 H28B 0.9800 . ? 
C28 H28C 0.9800 . ? 
C28 H28A 0.9800 . ? 
 
loop_ 
 _geom_angle_atom_site_label_1 
 _geom_angle_atom_site_label_2 
 _geom_angle_atom_site_label_3 
 _geom_angle 
 _geom_angle_site_symmetry_1 
 _geom_angle_site_symmetry_3 
 _geom_angle_publ_flag 
C1 O1 C2 61.09(15) . . ? 
C3 O2 H2 106.2 . . ? 
C4 O3 C5 60.54(13) . . ? 
C9 O5 C18 113.48(15) . . ? 
C27 O7 H7 104.3 . . ? 
O1 C1 C2 59.50(15) . . ? 
O1 C1 C10 119.91(18) . . ? 
C2 C1 C10 121.1(2) . . ? 
O1 C1 H1 115.0 . . ? 
C2 C1 H1 115.0 . . ? 
C10 C1 H1 115.0 . . ? 
O1 C2 C1 59.41(15) . . ? 
O1 C2 C3 116.1(2) . . ? 
C1 C2 C3 122.0(2) . . ? 
O1 C2 H2A 115.8 . . ? 
C1 C2 H2A 115.8 . . ? 
C3 C2 H2A 115.8 . . ? 
O2 C3 C2 111.0(2) . . ? 
O2 C3 C4 109.40(19) . . ? 
C2 C3 C4 115.33(19) . . ? 
O2 C3 H3 106.9 . . ? 
C2 C3 H3 106.9 . . ? 
C4 C3 H3 106.9 . . ? 
O3 C4 C5 59.87(13) . . ? 
O3 C4 C3 115.92(19) . . ? 
C5 C4 C3 121.20(19) . . ? 
O3 C4 H4 116.0 . . ? 
C5 C4 H4 116.0 . . ? 
C3 C4 H4 116.0 . . ? 
O3 C5 C4 59.59(13) . . ? 
O3 C5 C6 110.13(17) . . ? 
C4 C5 C6 119.70(19) . . ? 
O3 C5 C10 120.38(17) . . ? 
C4 C5 C10 121.75(19) . . ? 
C6 C5 C10 113.70(18) . . ? 
O4 C6 C7 124.1(2) . . ? 
O4 C6 C5 121.5(2) . . ? 
C7 C6 C5 114.31(19) . . ? 
C8 C7 C6 121.7(2) . . ? 
C8 C7 H7A 119.2 . . ? 
C6 C7 H7A 119.2 . . ? 
C7 C8 C14 124.6(2) . . ? 
C7 C8 C9 124.5(2) . . ? 
C14 C8 C9 110.65(18) . . ? 
O5 C9 C8 106.60(16) . . ? 
O5 C9 C11 109.26(16) . . ? 
C8 C9 C11 108.82(17) . . ? 
O5 C9 C10 105.98(15) . . ? 
C8 C9 C10 112.64(16) . . ? 
C11 C9 C10 113.25(16) . . ? 
C1 C10 C5 113.25(18) . . ? 
C1 C10 C19 105.66(18) . . ? 
C5 C10 C19 105.06(17) . . ? 
C1 C10 C9 111.87(17) . . ? 
C5 C10 C9 108.94(17) . . ? 
C19 C10 C9 111.87(17) . . ? 
C9 C11 C12 110.17(17) . . ? 
C9 C11 H11B 109.6 . . ? 
C12 C11 H11B 109.6 . . ? 
C9 C11 H11A 109.6 . . ? 
C12 C11 H11A 109.6 . . ? 
H11B C11 H11A 108.1 . . ? 
C13 C12 C11 108.57(18) . . ? 
C13 C12 H12A 110.0 . . ? 
C11 C12 H12A 110.0 . . ? 
C13 C12 H12B 110.0 . . ? 
C11 C12 H12B 110.0 . . ? 
H12A C12 H12B 108.4 . . ? 
C12 C13 C18 107.62(18) . . ? 
C12 C13 C14 107.78(18) . . ? 
C18 C13 C14 108.17(18) . . ? 
C12 C13 C17 118.52(19) . . ? 
C18 C13 C17 113.67(18) . . ? 
C14 C13 C17 100.33(17) . . ? 
C8 C14 C15 121.2(2) . . ? 
C8 C14 C13 109.94(17) . . ? 
C15 C14 C13 104.70(19) . . ? 
C8 C14 H14 106.7 . . ? 
C15 C14 H14 106.7 . . ? 
C13 C14 H14 106.7 . . ? 
C14 C15 C16 102.9(2) . . ? 
C14 C15 H15A 111.2 . . ? 
C16 C15 H15A 111.2 . . ? 
C14 C15 H15B 111.2 . . ? 
C16 C15 H15B 111.2 . . ? 
H15A C15 H15B 109.1 . . ? 
C17 C16 C15 107.55(19) . . ? 
C17 C16 H16B 110.2 . . ? 
C15 C16 H16B 110.2 . . ? 
C17 C16 H16A 110.2 . . ? 
C15 C16 H16A 110.2 . . ? 
H16B C16 H16A 108.5 . . ? 
C13 C17 C16 104.10(18) . . ? 
C13 C17 C20 120.66(19) . . ? 
C16 C17 C20 112.8(2) . . ? 
C13 C17 H17 106.1 . . ? 
C16 C17 H17 106.1 . . ? 
C20 C17 H17 106.1 . . ? 
O5 C18 C13 110.50(16) . . ? 
O5 C18 H18A 109.6 . . ? 
C13 C18 H18A 109.6 . . ? 
O5 C18 H18B 109.6 . . ? 
C13 C18 H18B 109.6 . . ? 
H18A C18 H18B 108.1 . . ? 
C10 C19 H19A 109.5 . . ? 
C10 C19 H19C 109.5 . . ? 
H19A C19 H19C 109.5 . . ? 
C10 C19 H19B 109.5 . . ? 
H19A C19 H19B 109.5 . . ? 
H19C C19 H19B 109.5 . . ? 
C22 C20 C21 108.3(2) . . ? 
C22 C20 C17 108.7(2) . . ? 
C21 C20 C17 113.8(2) . . ? 
C22 C20 H20 108.6 . . ? 
C21 C20 H20 108.6 . . ? 
C17 C20 H20 108.6 . . ? 
C20 C21 H21A 109.5 . . ? 
C20 C21 H21C 109.5 . . ? 
H21A C21 H21C 109.5 . . ? 
C20 C21 H21B 109.5 . . ? 
H21A C21 H21B 109.5 . . ? 
H21C C21 H21B 109.5 . . ? 
C23 C22 C20 129.0(2) . . ? 
C23 C22 H22 115.5 . . ? 
C20 C22 H22 115.5 . . ? 
C22 C23 C24 124.3(2) . . ? 
C22 C23 H23 117.8 . . ? 
C24 C23 H23 117.8 . . ? 
C23 C24 C25 110.25(18) . . ? 
C23 C24 C27 112.1(2) . . ? 
C25 C24 C27 109.6(2) . . ? 
C23 C24 H24 108.2 . . ? 
C25 C24 H24 108.2 . . ? 
C28 C24 H24 108.2 . . ? 
C27 C25 C26 110.04(18) . . ? 
C27 C25 C24 109.52(17) . . ? 
C26 C25 C24 113.69(19) . . ? 
C27 C25 H25 107.8 . . ? 
C26 C25 H25 107.8 . . ? 
C24 C25 H25 107.8 . . ? 
C25 C26 H26A 109.5 . . ? 
C25 C26 H26C 109.5 . . ? 
H26A C26 H26C 109.5 . . ? 
C25 C26 H26B 109.5 . . ? 
H26A C26 H26B 109.5 . . ? 
H26C C26 H26B 109.5 . . ? 
C24 C28 H28B 109.5 . . ? 
C24 C28 H28C 109.5 . . ? 
H28B C28 H28C 109.5 . . ? 
C24 C28 H28A 109.5 . . ? 
H28B C28 H28A 109.5 . . ? 
H28C C28 H28A 109.5 . . ? 
O6 C27 O7 121.5(2) . . ? 
O6 C27 C25 124.7(2) . . ? 
O7 C27 C25 113.72(18) . . ? 
 
loop_ 
 _geom_torsion_atom_site_label_1 
 _geom_torsion_atom_site_label_2 
 _geom_torsion_atom_site_label_3 
 _geom_torsion_atom_site_label_4 
 _geom_torsion 
 _geom_torsion_site_symmetry_1 
 _geom_torsion_site_symmetry_2 
 _geom_torsion_site_symmetry_3 
 _geom_torsion_site_symmetry_4 
 _geom_torsion_publ_flag 
C2 O1 C1 C10 110.7(2) . . . . ? 
C1 O1 C2 C3 -113.4(2) . . . . ? 
C10 C1 C2 O1 -108.7(2) . . . . ? 
O1 C1 C2 C3 103.5(3) . . . . ? 
C10 C1 C2 C3 -5.2(4) . . . . ? 
O1 C2 C3 O2 -69.2(3) . . . . ? 
C1 C2 C3 O2 -138.0(2) . . . . ? 
O1 C2 C3 C4 55.9(3) . . . . ? 
C1 C2 C3 C4 -12.9(4) . . . . ? 
C5 O3 C4 C3 112.6(2) . . . . ? 
O2 C3 C4 O3 69.7(2) . . . . ? 
C2 C3 C4 O3 -56.2(3) . . . . ? 
O2 C3 C4 C5 138.8(2) . . . . ? 
C2 C3 C4 C5 12.8(3) . . . . ? 
C4 O3 C5 C6 113.4(2) . . . . ? 
C4 O3 C5 C10 -111.3(2) . . . . ? 
C3 C4 C5 O3 -103.8(2) . . . . ? 
O3 C4 C5 C6 -97.2(2) . . . . ? 
C3 C4 C5 C6 159.0(2) . . . . ? 
O3 C4 C5 C10 109.1(2) . . . . ? 
C3 C4 C5 C10 5.2(3) . . . . ? 
O3 C5 C6 O4 -80.2(3) . . . . ? 
C4 C5 C6 O4 -14.5(3) . . . . ? 
C10 C5 C6 O4 141.3(2) . . . . ? 
O3 C5 C6 C7 95.8(2) . . . . ? 
C4 C5 C6 C7 161.5(2) . . . . ? 
C10 C5 C6 C7 -42.7(3) . . . . ? 
O4 C6 C7 C8 -172.5(2) . . . . ? 
C5 C6 C7 C8 11.6(3) . . . . ? 
C6 C7 C8 C14 -171.7(2) . . . . ? 
C6 C7 C8 C9 2.9(4) . . . . ? 
C18 O5 C9 C8 67.1(2) . . . . ? 
C18 O5 C9 C11 -50.3(2) . . . . ? 
C18 O5 C9 C10 -172.70(16) . . . . ? 
C7 C8 C9 O5 129.0(2) . . . . ? 
C14 C8 C9 O5 -55.8(2) . . . . ? 
C7 C8 C9 C11 -113.3(2) . . . . ? 
C14 C8 C9 C11 61.9(2) . . . . ? 
C7 C8 C9 C10 13.2(3) . . . . ? 
C14 C8 C9 C10 -171.61(18) . . . . ? 
O1 C1 C10 C5 -48.0(3) . . . . ? 
C2 C1 C10 C5 22.3(3) . . . . ? 
O1 C1 C10 C19 -162.51(19) . . . . ? 
C2 C1 C10 C19 -92.2(3) . . . . ? 
O1 C1 C10 C9 75.5(2) . . . . ? 
C2 C1 C10 C9 145.9(2) . . . . ? 
O3 C5 C10 C1 48.5(3) . . . . ? 
C4 C5 C10 C1 -22.3(3) . . . . ? 
C6 C5 C10 C1 -177.58(18) . . . . ? 
O3 C5 C10 C19 163.37(19) . . . . ? 
C4 C5 C10 C19 92.5(2) . . . . ? 
C6 C5 C10 C19 -62.8(2) . . . . ? 
O3 C5 C10 C9 -76.6(2) . . . . ? 
C4 C5 C10 C9 -147.52(19) . . . . ? 
C6 C5 C10 C9 57.3(2) . . . . ? 
O5 C9 C10 C1 76.5(2) . . . . ? 
C8 C9 C10 C1 -167.35(18) . . . . ? 
C11 C9 C10 C1 -43.3(2) . . . . ? 
O5 C9 C10 C5 -157.57(16) . . . . ? 
C8 C9 C10 C5 -41.4(2) . . . . ? 
C11 C9 C10 C5 82.7(2) . . . . ? 
O5 C9 C10 C19 -41.9(2) . . . . ? 
C8 C9 C10 C19 74.3(2) . . . . ? 
C11 C9 C10 C19 -161.64(18) . . . . ? 
O5 C9 C11 C12 62.0(2) . . . . ? 
C8 C9 C11 C12 -54.1(2) . . . . ? 
C10 C9 C11 C12 179.83(18) . . . . ? 
C9 C11 C12 C13 -8.3(3) . . . . ? 
C11 C12 C13 C18 -51.6(2) . . . . ? 
C11 C12 C13 C14 64.8(2) . . . . ? 
C11 C12 C13 C17 177.69(19) . . . . ? 
C7 C8 C14 C15 -67.7(3) . . . . ? 
C9 C8 C14 C15 117.1(2) . . . . ? 
C7 C8 C14 C13 170.0(2) . . . . ? 
C9 C8 C14 C13 -5.2(3) . . . . ? 
C12 C13 C14 C8 -58.0(2) . . . . ? 
C18 C13 C14 C8 58.1(2) . . . . ? 
C17 C13 C14 C8 177.4(2) . . . . ? 
C12 C13 C14 C15 170.3(2) . . . . ? 
C18 C13 C14 C15 -73.6(2) . . . . ? 
C17 C13 C14 C15 45.7(2) . . . . ? 
C8 C14 C15 C16 -159.5(2) . . . . ? 
C13 C14 C15 C16 -34.7(3) . . . . ? 
C14 C15 C16 C17 10.2(3) . . . . ? 
C12 C13 C17 C16 -154.9(2) . . . . ? 
C18 C13 C17 C16 77.2(2) . . . . ? 
C14 C13 C17 C16 -38.0(2) . . . . ? 
C12 C13 C17 C20 77.3(3) . . . . ? 
C18 C13 C17 C20 -50.6(3) . . . . ? 
C14 C13 C17 C20 -165.8(2) . . . . ? 
C15 C16 C17 C13 17.8(3) . . . . ? 
C15 C16 C17 C20 150.3(2) . . . . ? 
C9 O5 C18 C13 -12.2(2) . . . . ? 
C12 C13 C18 O5 66.3(2) . . . . ? 
C14 C13 C18 O5 -49.9(2) . . . . ? 
C17 C13 C18 O5 -160.39(17) . . . . ? 
C13 C17 C20 C22 -169.1(2) . . . . ? 
C16 C17 C20 C22 67.1(3) . . . . ? 
C13 C17 C20 C21 -48.3(3) . . . . ? 
C16 C17 C20 C21 -172.0(2) . . . . ? 
C21 C20 C22 C23 106.8(3) . . . . ? 
C17 C20 C22 C23 -129.1(3) . . . . ? 
C20 C22 C23 C24 -175.0(3) . . . . ? 
C22 C23 C24 C25 106.9(3) . . . . ? 
C22 C23 C24 C28 -130.6(3) . . . . ? 
C23 C24 C25 C27 178.20(19) . . . . ? 
C28 C24 C25 C27 54.3(3) . . . . ? 
C23 C24 C25 C26 -58.3(3) . . . . ? 
C28 C24 C25 C26 177.8(2) . . . . ? 
C26 C25 C27 O6 115.8(3) . . . . ? 
C24 C25 C27 O6 -118.5(3) . . . . ? 
C26 C25 C27 O7 -65.3(3) . . . . ? 
C24 C25 C27 O7 60.4(2) . . . . ? 
 
loop_ 
 _geom_hbond_atom_site_label_D 
 _geom_hbond_atom_site_label_H 
 _geom_hbond_atom_site_label_A 
 _geom_hbond_distance_DH 
 _geom_hbond_distance_HA 
 _geom_hbond_distance_DA 
 _geom_hbond_angle_DHA 
 _geom_hbond_site_symmetry_A 
O2 H2 O6  0.84 1.97 2.711(2) 147.0 4_465 
O7 H7 O2  0.84 1.82 2.650(2) 167.5 1_554 
 
_diffrn_measured_fraction_theta_max    0.999 
_diffrn_reflns_theta_full              27.47 
_diffrn_measured_fraction_theta_full   0.999 
_refine_diff_density_max    0.341 
_refine_diff_density_min   -0.276 
_refine_diff_density_rms    0.111 
